# Supplementary material for: Native Mass Spectrometry Coupled to Spectroscopic Methods to Investigate the Effect of Soybean Isoflavones on Structural Stability and Aggregation of Zinc Deficient and Metal-Free Superoxide Dismutase
Source: Molecules. 2022 Oct 27;27(21):7303. doi: 10.3390/molecules27217303 (PMC9654870; doi:10.3390/molecules27217303)
Supplement: Supplementary file 1 [file molecules-27-07303-s001.zip]

Archive with 1 entries (1 files):
- molecules-1959333-supplementary.pdf
